# Supplementary material for: The interplay between social dominance and decision-making under expected and unexpected uncertainty: Evidence from event-related potentials
Source: PLoS One. 2025 Oct 17;20(10):e0334065. doi: 10.1371/journal.pone.0334065 (PMC12533924; doi:10.1371/journal.pone.0334065)
Supplement: S1 File — (ZIP) [file pone.0334065.s001.zip]

Archive with 4 entries (4 files):
- S1_File.pdf
- S2_File.pdf
- S3_File.pdf
- S4_File.pdf
